# Supplementary material for: Cumulative Negative Impacts of Invasive Alien Species on Marine Ecosystems of the Aegean Sea
Source: Biology (Basel). 2023 Jun 29;12(7):933. doi: 10.3390/biology12070933 (PMC10376206; doi:10.3390/biology12070933)
Supplement: Supplementary file 1 [file biology-12-00933-s001.zip]

Archive with 3 entries (2 files):
- biology-2400427-supplementary/
- biology-2400427-supplementary/Figure S1-S12.pdf
- biology-2400427-supplementary/Table S1.xlsx
