# Supplementary material for: Cumulative Negative Impacts of Invasive Alien Species on Marine Ecosystems of the Aegean Sea
Source: Biology (Basel). 2023 Jun 29;12(7):933. doi: 10.3390/biology12070933 (PMC10376206; doi:10.3390/biology12070933)
Supplement: Supplementary file 1 [file biology-12-00933-s001.zip › biology-2400427-supplementary/Table S1.xlsx]

## Sheet: Matrix
Biotic Group	Species\Habitats	Seagrasses meadows	coralligenous formations	submarine caves	shallow soft substrates (0-60m)	deep soft substrates (60-200m)	soft substrates of the dysphotic zone (deeper than 200m)	shallow hard substrates (0-60 m)	deep hard substrates (60-200 m)	hard substrates of the dysphotic zone (deeper than 200m)	pelagic habitat	Comments	References
Macrophytes	Asparagopsis spp.	0	0	0	0	0	0	4	0	0	0	major (it can become dominant forming conspicuous monospecific stands that negatively affect native species and community structure; the newly formed habitat supports impoverished communities in comparison to native macroalgae); high strength of evidence (Natural experiments) medium strength of evidence (non-experimental based correlations, direct observations)	Zanolla et al., 2018; Navarro-Barranco et al., 2018; Rueda et al., 2021; Mancuso et al., 2022
	Caulerpa cylindracea	1	2	0	4	0	0	4	0	0	0	hard susbtrate : moderate and major (The species may form compact multilayered mats up to 15 cm thick that trap sediment; an anoxic layer may develop underneath; its stolons can overgrow and eliminate other macroalgal or invertebrate species). soft and hard substrates: major (important changes in the biocommunities of the invaded habitats). Seagrass meadows: minor to moderate (C. cylindracea affe…	Argyrou et al. 1999; Piazzi et al. 2001, 2005, 2007; Dumay et al. 2002; Piazzi and Cinelli 2003; Piazzi and Ceccherelli 2006; Klein and Verlaque 2008; Kružić et al. 2008; Baldacconi and Corriero 2009; Žuljević et al. 2010; Klein and Verlaque 2011; Cebrian et al., 2012a; Katsanevakis et al., 2014; Deudero et al., 2014; Pusceddu et al., 2016; Bulleri et al. 2017; Rizzo et al., 2017; Balestri et al.…
	Codium fragile	0	0	0	0	0	0	2	0	0	0	major (can form dense, sponge-like, upright fronds and become a major structural feature of the invaded habitats, significantly alter the structure of the native community and compete with the other macroalgae; increases sedimentation; impedes the movement of large invertebrates and fish). medium strength of evidence (direct observations)	Schaffelke and Hewitt 2007; Tsiamis 2012; Ottero 2013; Katsanevakis et al., 2014
	Lophocladia lallemandii	4	1	0	0	0	0	4	0	0	0	major (This invasive ehodophyte creates dense turf mats that can overgrow a variety of habitats such as bare bedrocks, rocky reefs with macrophytic communities, Posidonia oceanica meadows, and coralligenous formations. As it becomes dominant, it homogenizes the substrate and displaces native biota, altering the community structure. In seagrass meadows, it invades as an epiphyte on seagrass leaves…	Ballesteros 2006; Ballesteros et al. 2007; Sureda et al. 2008; Deudero et al. 2010; Bedini et al. 2011, 2015
	Stypopodium schimperi	0	0	0	0	0	0	2	0	0	0	major (Its flat foliose formations can cover large areas on rocky substrates and can monopolize the habitat, dominating the macroalgal community and altering community structure); medium strength of evidence (direct observations)	Tsiamis 2012; Katsanevakis et al., 2014
	Womersleyella setacea	4	4	0	0	0	0	4	0	0	0	major (The invasive rhodophyte creates dense turf carpets that monopolize rocky substrates, coralligenous formations and Posidonia oceanica meadows. This alters the composition of benthic communities and has negative impacts on native species through competition, overgrowth, reduced light penetration, and increased sedimentation); high strength of evidence (manipulative and natural experiments)	Airoldi 2000; Piazzi and Cinelli 2000, 2001 2003; Piazzi and Balata 2009; Cebrian et al. 2012b; Linares et al. 2012; de Caralt and Cebrian 2013; Bedini et al., 2015; Kersting et al., 2015; Piazzi and Cecchereli, 2020
	Halophila stipulacea	1	0	0	0	0	0	0	0	0	0	moderate (Can replace native seagrass Cymodocea nodosa); medium strength of evidence (non-experimental based correlations)	Sghaier et al.,2014
Fish	Fistularia commersonii	1	0	0	1	0	0	1	0	0	0	moderate (The bluespotted cornetfish is a voracious carnivore that can affect native species populations through its predation); medium strength of evidence (non-experimental based correlations), low strength of evidence (expert judgement)	Kalogirou et al. 2007; Pinnegar et al., 2014
	Lagocephalus sceleratus	1	0	0	1	0	0	1	0	0	0	minor to major (a voracious predator of native cephalopods, crustaceans and fish. Negative effects of L. sceleratus on native demershal fish with high retention rate); medium strength of evidence (modelling, direct observations), limited strength of evidence (expert judgement)	Pancucci-Papadopoulou et al. 2012; Kalogirou 2013; Saygu et al., 2020
	Pterois miles	0	0	0	0	0	0	1	1	0	0	major impact (opportunistic predators that can cause population declines of native species due to predation and competition); low strength of evidence (expert judgement)	Green et al., 2012; Hixon et al., 2016; Galanidi et al., 2018; Savva et al., 2020
	Siganus luridus	0	0	0	0	0	0	8	0	0	0	massive (Can overgraze and deplete algal vegetation of shallow rocky reefs to the point that they shift the ecosystem state from algal forests to isolated barren grounds or turf-dominated communities of low complexity); high strength of evidence (manipulative experiments)	Sala et al. 2011; Yeruham et al., 2020
	Siganus rivulatus	0	0	0	0	0	0	8	0	0	0	massive (Can overgraze and deplete algal vegetation of shallow rocky reefs to the point that they shift the ecosystem state from algal forests to isolated barren grounds or turf-dominated communities of low complexity); high strength of evidence (manipulative experiments)	Sala et al. 2011; Yeruham et al., 2020
	Sargocentron rubrum	0	0	1	0	0	0	0	0	0	0	major (can affect trophic flows in submarine caves); low strength of evidence	Otero et al. 2013; Gerovasileiou et al. 2016
	Pempheris rhomboidea	0	0	1	0	0	0	0	0	0	0	major (can affect trophic flows in submarine caves); low strength of evidence	Otero et al. 2013; Gerovasileiou et al. 2016
	Upeneus pori	0	0	0	1	0	0	0	0	0	0	minor to moderate (can compete and negatively affect native species for resources); medium strength of evidence	Otero et al., 2013; Arndt et al., 2018
	Parupeneus forsskali	0	0	0	1	0	0	0	0	0	0	moderate (can compete and negatively affect native species for resources); medium strength of evidence	Evagelopoulos et al., 2020
Invertebrates	Mnemiopsis leidyi	0	0	0	0	0	0	0	0	0	4	major (This ctenophore is a predatory species that opportunistically feeds on small planktonic organisms with low swimming velocities, such as gastropod larvae and cirriped nauplii. Its voracious feeding behavior can result in significant changes in zooplankton communities); high strength of evidence (Natural experiment)	Fiori et al., 2019; Marchessaux et al., 2021
	Callinectes sapidus	0	0	0	1	0	0	0	0	0	0	moderate (Abundant populations of the blue crab may exert significant predation pressure on native species and cause population declines); medium strength of evidence (non-experimental based correlations)	Kampouris et al., 2019
	Oculina patagonica	0	0	0	0	0	0	2	0	0	0	major (The species can form encrusting colonies that compete for space with sessile species, and can overgrows many sessile invertebrates. The formed colonies diminish structural complexity and species richness); medium strength of evidence (non-experimental based correlations, direct observations)	Coma et al., 2011; Serrano et al., 2012; Katsanevakis et al., 2014
	Amathia verticillata	0	0	0	0	0	0	1	0	0	0	major (Usually found inside ports, can form seasonally abundant and dense bushy colonies that extensively cover the substrate creating novel habitats that become a dominant feature); limited strength of evidence (expert judgement)	Marchini et al., 2015; McCann et al., 2015
	Hydroides elegans	0	0	0	0	0	0	4	0	0	0	Major (H. elegans is an invasive serpulid that fouls on hard substrates, mainly on eutrophic environments and artificial surfaces, creating dense aggregations of calcified tubes. It forms dense aggregations of calcified tubes, and its population density can reach as high as 110,700 individuals per square meter in the Mediterranean.This species can compete with native benthic species for space and…	Çinar et al. 2008; Fortič et al., 2021
	Brachidontes pharaonis	0	0	0	0	0	0	4	0	0	0	major (it forms habitas with dense populations that have a significant impact on the benthic communities of shallow rocky reefs; it outcompetes native species for space and resources and dominates the community); high strength of evidence (manipulative and natural experiments), medium stregth of evidence (non-experimental-based correlations)	Safriel and Sasson-Frosting 1988; Rilov and Galil 2009; Bonnici et al., 2012; Sarà et al. 2013
	Pinctada radiata	0	0	0	0	0	0	1	0	0	0	major (It can form reefs that completely alter habitat structure and impact native fauna, outcompeting native filter-feeding species for food resources and space); low strength of evidence (expert judgement)	Otero 2013; Katsanevakis et al., 2014; Ounifi Ben Amor et al., 2016
	Conomurex persicus	0	0	0	1	0	0	0	0	0	0	major (can form overabundant invasive populations that compete with native species for resources); limited strength of evidence (expert judgement)	Mutlu and Hergev, 2006; Crocetta et al., 2017; Zenetos et al., 2018
	Styela plicata	0	0	0	0	0	0	4	0	0	0	major (it has been reported to overgrow large surface areas and outcompete native species); high strength of evidence (manipulative experiments), moderate strength of evidence (direct observations)	Katsanevakis et al., 2014; Pica et al., 2019
	Amphistegina lobifera	0	0	0	2	0	0	0	0	0	0	major (affects native epifaunal communities by establishing abundant populations that dominate and alter community structure); medium strength of evidence (non-experimental based correlations)	Mounaga and Langer 2014; Caruso and Cosentino, 2014; Mouanga, 2018

## Sheet: Scoring protocol
		Impact magnitude
		Minimal	Minor	Moderate	Major	Massive
Strength of evidence	Robust	0	1	2	4	8
	Medium	0	0	1	2	4
	Limited	0	0	0	1	2
								Strength of evidence
								Robust	The impact is estimated by experimental studies. The different types of experiments are Manipulative Experiments (field and lab experiments based on a random selection of experimental units and include treatments and controls) and Natural Experiments (field experiments based on natural selection of experimental units).
								Medium	Impact assessment is derived from Direct Observations (direct observations or measurements of impact without doubt), Modelling (ecosystem models that simulate alien species impacts on biodiversity) and non-experimental based correlations (significant correlations between an alien species and an impact on native biodiversity, not based on an experimental design).
								Limited	Qualitative Impact assessment based on Expert Judgement through the empirical knowledge of experts based on alien species’ traits.
								Impact magnitude
								Massive	Changes in community composition through local or global extinction (negative) because of competition, predation, grazing, parasitism, toxicity or bio-fouling; impact on ecosystem processes and ecosystem functioning resulting in species composition changes; or ecological engineering, resulting in change in community composition. Massive magnitude applies when under the hypothetical scenario of th…
								Major	Changes in community composition through local or global extinction (negative) because of competition, predation, grazing, parasitism, toxicity or bio-fouling; impact on ecosystem processes and ecosystem functioning resulting in species composition changes; or ecological engineering, resulting in change in community composition. Major magnitude applies when under the hypothetical scenario of the …
								Moderate	Native species population changes due to competition, predation, grazing, parasitism, toxicity or bio-fouling, but without changes in community composition; or impact on ecosystem processes and ecosystem functioning resulting in population declines but no substantial change in community composition; or ecological engineering, resulting in population declines but no substantial change in community…
								Minor	Impact on individual fitness of a native species due to competition, predation, grazing, parasitism, toxicity or bio-fouling without substantial population changes; minor impact on ecosystem processes and ecosystem functioning with no related population changes; any environmental or habitat alterations in chemical, physical or structural characteristics do not result in population changes.
								Minimal	No effect on fitness of native species; negligible impact on native species due to competition, predation, grazing, parasitism, toxicity or bio-fouling; no effects on ecosystem processes and ecosystem functioning; no chemical, physical or structural impact on the ecosystem (not an ecosystem engineer).

## Sheet: References
References
Airoldi, L. Effects of disturbance, life histories, and overgrowth on coexistence of algal crusts and turfs. Ecology 2000, 81, 798–814. https://doi.org/10.1890/00129658(2000)081[0798:EODLHA]2.0.CO;2
Argyrou, M.; Demetropoulos, A.; Hadjichristophorou, M. Expansion of the macroalga Caulerpa racemosa and changes in softbottom macrofaunal assemblages in Moni Bay, Cyprus. Oceanol. Acta 1999, 22, 517–528. https://doi.org/10.1016/S0399-1784(00)87684-7
Arndt, E.; Givan, O.; Edelist, D.; Sonin, O.; Belmaker, J. Shifts in Eastern Mediterranean Fish Communities: Abundance Changes, Trait Overlap, and Possible Competition between Native and Non-Native Species. Fishes 2018, 3, 19, https://doi.org/10.3390/fishes3020019
Baldacconi, R.; Corriero, G. Effects of the spread of the alga Caulerpa racemosa var. cylindracea on the sponge assemblage from coralligenous concretions of the Apulian coast (Ionian Sea, Italy). Mar. Ecol. 2009, 30, 337–345. https://doi.org/10.1111/j.1439-0485.2009.00282.x
Balestri, E.; Vallerini, F.; Menicagli, V.; Barnaba, S.; Lardicci, C. Biotic resistance and vegetativepropagule pressure co-regulate the invasion success of a marine clonal macrophyte. Sci. Rep. 2018, 8, 16621. https://doi.org/10.1038/s41598-018-35015-0
Ballesteros, E.; Cebrian, E.; Alcoverro, T. Mortality of shoots of Posidonia oceanica following meadow invasion by the red alga Lophocladia lallemandii. Bot. Mar. 2007, 50, 8–13. http://dx.doi.org/10.1515/BOT.2007.002
Bedini, R.; Bedini, M.; Bonechi, L.; Piazzi, L. Effects of non-native turf-forming Rhodophyta on mobile macro-invertebrate assemblages in the north-western Mediterranean Sea. Mar. Biol. Res. 2015, 11, 430–437. https://doi.org/10.1080/17451000.2014.952310
Bedini, R.; Bonechi, L.; Piazzi, L. Spread of the introduced red alga Lophocladia lallemandii in the Tuscan Archipelago (NW Mediterranean Sea). Cryptogamie Algol. 2011, 32, 383-391. https://doi.org/10.7872/crya.v32.iss4.2011.383
Bulleri, F.; Benedetti-Cecchi, L.; Ceccherelli, G.; Tamburello, L. A few is enough: a low cover of a non-native seaweed reduces the resilience of Mediterranean macroalgal stands to disturbances of varying extent. Biol. Invasions 2017, 19, 2291–2305. https://doi.org/10.1007/s10530-017-1442-0
Caruso, A.; Cosentino, C. The first colonization of the Genus Amphistegina and other exotic benthic foraminifera of the Pelagian Islands and south-eastern Sicily (central Mediterranean Sea). Mar. Micropaleontol. 2014, 111, 38–52. https://doi.org/10.1016/j.marmicro.2014.05.002
Cebrian, E.; Linares, C.; Marschal, C.; Garrabou, J. Exploring the effects of invasive algae on the persistence of gorgonian populations. Biol. Invasions 2012a, 14, 2647–2656. https://doi.org/10.1007/s10530-012-0261-6
Cebrian, E.; Rodríguez-Prieto, C. Marine Invasion in the Mediterranean Sea: The Role of Abiotic Factors When There Is No Biological Resistance. PLoS ONE 2012b, 7, e31135. https://doi.org/10.1371/journal.pone.0031135
Çinar, M.E.; Katağan, T.; Koçak, F.; Öztürk, B.; Ergen, Z.; Kocatas, A.; Önen, M.; Kirkim, F.; Bakir, K.; Kurt, G.; et al. Faunal assemblages of the mussel Mytilus galloprovincialis in and around Alsancak Harbour (Izmir Bay, eastern Mediterranean) with special emphasis on alien species. J. Marine Syst. 2008, 71, 1–17. https://doi.org/10.1016/j.jmarsys.2007.05.004
Coma, R.; Serrano, E.; Linares, C.; Ribes, M.; Díaz, D.; Ballesteros, E. Sea Urchins Predation Facilitates Coral Invasion in a Marine Reserve. PLoS ONE 2011, 6, e22017, https://doi.org/10.1371/journal.pone.0022017
Crocetta, F.; Gofas, S.; Salas, C.; Tringali, L.; Zenetos, A. Local ecological knowledge versus published literature: a review of non-indigenous Mollusca in Greek marine waters. Aquat. Invasions 2017, 12, 415–434. https://doi.org/10.3391/ai.2017.12.4.01
de Caralt, S.; Cebrian, E. Impact of an invasive alga (Womersleyella setacea) on sponge assemblages: compromising the viability of future populations. Biol. Invasions 2013, 15, 1591– 1600. https://doi.org/10.1007/s10530-012-0394-7
Deudero, S.; Box, A.; Vázquez-Luis, M.; Arroyo, N.L. Benthic community responses to macroalgae invasions in seagrass beds: Diversity, isotopic niche and food web structure at community level. Estuar. Coast. Shelf S. 2014, 142, 12–22. https://doi.org/10.1016/j.ecss.2014.03.006
Deudero, S.; Blanco, A.; Box, A.; Mateu-Vicens, G.; Cabanellas-Reboredo, M.; Sureda, A. Interaction between the invasive macroalga Lophocladia lallemandii and the bryozoan Reteporella grimaldii at seagrass meadows: density and physiological re-sponses. Biol. Invasions 2010, 12, 41–52. http://dx.doi.org/10.1007/s10530-009-9428-1
Dumay, O.; Fernandez, C.; Pergent, G. Primary production and vegetative cycle in Posidonia oceanica when in competition with the green algae Caulerpa taxifolia and Caulerpa racemosa. J. Mar. Biol. Assoc. U.K. 2002, 82, 379–387. https://doi.org/10.1017/S0025315402005611
Evagelopoulos, A.; Nikolaou, A.; Michailidis, N.; Kampouris, T.E.; Batjakas, I.E. Progress of the dispersal of the alien goatfish Parupeneus forsskali (Fourmanoir & Guézé, 1976) in the Mediterranean, with preliminary information on its diet composition in Cyprus. BioInvasions Rec. 2020, 9, 209–222. https://doi.org/10.3391/bir.2020.9.2.06
Fiori, E.; Benzi, M.; Ferrari, C.R.; Mazziotti, C. Zooplankton community structure before and after Mnemiopsis leidyi arrival. J. Plankton Res. 2019, 41, 803–820. https://doi.org/10.1093/plankt/fbz060
Fortič, A.; Mavrič, B. First record of the bryozoan Tricellaria inopinata (d'Hondt & Occhipinti-Ambrogi, 1985) from the Slovenian sea. Ann. Ser. Hist. Nat. 2018, 28, 155-160. https://doi.org/10.19233/ASHN.2018.19
Galanidi, M.; Zenetos, A.; Bacher, S. Assessing the socio-economic impacts of priority marine invasive fishes in the Mediterranean with the newly proposed SEICAT methodology. Mediterr. Mar. Sci. 2018, 19, 107–123. https://doi.org/10.12681/mms.15940
Gerovasileiou, V.; Voultsiadou, E.; Issaris, Y.; Zenetos, A. Alien biodiversity in Mediterranean marine caves. Mar. Ecol. 2016, 37, 239–256. https://doi.org/10.1111/maec.12268
Green, S.J.; Akins, J.L.; Maljkovic, A.; Cote, I.M. Invasive Lionfish Drive Atlantic Coral Reef Fish Declines. PLoS ONE 2012, 7, e32596. https://10.1371/journal.pone.0032596
Hixon, M.A.; Green, S.J.; Albins, M.A.; Akins, J.L.; Morris, J.A. Lionfish: a major marine invasion. Mar. Ecol. Prog. Ser. 2016, 558, 161–165. https://doi.org/10.3354/meps11909
Kalogirou, S. Ecological characteristics of the invasive pufferfish Lagocephalus sceleratus (Gmelin, 1789) in the eastern Mediterranean Sea – a case study from Rhodes. Mediterr. Mar. Sci. 2013, 14, 251–260. https://doi.org/10.12681/mms.364
Kalogirou, S.; Corsini, M.; Kondilatos, G.; Wennhage, H. Diet of the invasive piscivorous fish Fistularia commersonii in a recently colonized area of the eastern Mediterranean. Biol. Invasions 2007, 9, 887–896. https://doi.org/10.1007/s10530-006-9088-3
Kampouris, T.E.; Porter, J.S.; Sanderson, W.G. Callinectes sapidus Rathbun, 1896 (Brachyura: Portunidae): An assessment on its diet and foraging behaviour, Thermaikos Gulf, NW Aegean Sea, Greece: Evidence for ecological and economic impacts. Crustacean Research 2019, 48, 23–37. https://doi.org/10.18353/crustacea.48.0_23
Katsanevakis, S.; Wallentinus, I.; Zenetos, A.; Leppäkoski, E.; Çinar, M.E.; Oztürk, B.; Grabowski, M.; Golani, D.; Cardoso, A.C. Impacts of invasive alien marine species on ecosystem services and biodiversity: a pan-European review. Aquat. Invasions 2014, 9, 391–423. https://doi.org/10.3391/ai.2014.9.4.01
Kersting, D.K.; Cebrian, E.; Casado, C.; Teixidó, N.; Garrabou, J.; Linares, C. Experimental evidence of the synergistic effects of warming and invasive algae on a temperate reef-builder coral. Sci. Rep. 2015, 5. 18635, https://doi.org/10.1038/srep18635
Klein, J.; Verlaque, M. The Caulerpa racemosa invasion: A critical review. Mar. Pollut. Bull. 2008, 56, 205–225. https://doi.org/10.1016/j.marpolbul.2007.09.043
Klein, J.C.; Verlaque, M. Experimental removal of the invasive Caulerpa racemosa triggers partial assemblage recovery. J. Mar. Biol. Assoc. U.K. 2011, 91, 117–125. https://doi.org/10.1017/S0025315410000792
Kružić, P.; Žuljević, A.; Nikolić, V. The highly invasive alga Caulerpa racemosa var. cylindracea poses a new threat to the banks of the coral Cladocora caespitosa in the Adriatic Sea. Coral Reefs 2008, 27, 441, http://dx.doi.org/10.1007/s00338-008-0358-7
Mancuso, F.P.; D'Agostaro, R.; Milazzo, M.; Badalamenti, F.; Musco, L.; Mikac, B.; Brutto, S.L.; Chemello, R. The invasive seaweed Asparagopsis taxiformis erodes the habitat structure and biodiversity of native algal forests in the Mediterranean Sea. Mar. Environ. Res. 2022, 173, 105515. https://doi.org/10.1016/j.marenvres.2021.105515
Marchessaux, G.; Faure, V.; Chevalier, C.; Thibault, D. Refugia area for the ctenophore Mnemiopsis leidyi A. Agassiz 1865 in the Berre Lagoon (southeast France): The key to its persistence. Reg. Stud. Mar. Sci. 2020, 39, 101409. https://doi.org/10.1016/j.rsma.2020.101409
Marchini, A.; Ferrario, J.; Minchin, D. Marinas may act as hubs for the spread of the pseudoindigenous bryozoan Amathia verticillata (Delle Chiaje, 1822) and its associates. Sci. Mar. 2015, 79, 355-365. https://doi.org/10.3989/scimar.04238.03A
McCann, L.; Keith, I.; Carlton, J.; Ruiz, G.; Dawson, T.; Collins, K. First record of the non-native bryozoan Amathia (=Zoobotryon) verticillata (delle Chiaje, 1822) (Ctenostomata) in the Galápagos Islands. BioInvasions Rec. 2015, 4, 255–260. https://doi.org/10.3391/bir.2015.4.4.04
Mouanga, G.H. Impact and Range Extension of Invasive Foraminifera in the NW Mediterranean Sea: Implications for Diversity and Ecosystem Functioning. PhD Thesis, University of Bonn, Germany, 2018
Mouanga, G.H.; Langer, M.R. At the front of expanding ranges: Shifting community structures at amphisteginid species range margins in the Mediterranean Sea. N. Jb. Geol. Paläont, Abh. 2014, 271, 141-150.
Mutlu, E.; Ergev, B. Temporal variability of density and diverse shell occupancy of Diogenes pugilator on a sandy bottom of the Levantine Sea and their biometrical relationship. Cah. Biol. Mar. 2010, 51, 55–67. https://doi.org/10.21411/CBM.A.CBF849BF
Navarro-Barranco, C.; Florido, M.; Ros, M.; González-Romero, P.; Guerra-García, J.M. Impoverished mobile epifaunal assemblages associated with the invasive macroalga Asparagopsis taxiformis in the Mediterranean Sea. Mar. Environ. Res. 2018, 141, 44–52, https://doi.org/10.1016/j.marenvres.2018.07.016
Otero M, Cebrian E, Francour P, Galil B, Savini D (2013) Monitoring marine invasive species in Mediterranean marine protected areas (MPAs): a strategy and practical guide for managers. Medpan North project. IUCN, Malaga, Spain, 136 pp
Ounifi-Ben Amor, K.; Rifi, Μ.; Ghanem, R. Draeif, I.; Zaouali, J.; Ben Souissi, J. Update of alien fauna and new records from Tunisian marine waters. Mediterr. Mar. Sci. 2016, 17, 124–143. https://doi.org/10.12681/mms.1371
Pancucci-Papadopoulou, M.A.; Raitsos, D.E.; Corsini-Foka, M. Biological invasions and climatic warming: implications for south-eastern Aegean ecosystem functioning. J. Mar. Biol. Assoc. U.K. 2012, 92, 777–789. https://doi.org/10.1017/S0025315411000981
Piazzi, L.; Cinelli, F. Effets de l’expansion des Rhodophyceae introduites Acrothamnion preissii et Womersleyella setacea sur les communautés algales des rhizomes de Posidonia oceanica de Méditerranée occidentale. Cryptogamie Algol. 2000, 21, 291–300. http://dx.doi.org/10.1016/S0181-1568(00)00116-1
Piazzi, L.; Cinelli, F. Distribution and dominance of two introduced turf-forming macroalgae on the coast of Tuscany, Italy, Northwestern Mediterranean sea in relation to different habitats and sedimentation. Bot. Mar. 2001, 44, 509–520. http://dx.doi.org/10.1515/BOT.2001.057
Piazzi, L.; Cinelli, F. Evaluation of benthic macroalgal invasion in a harbour area of the western Mediterranean Sea. Eur. J. Phycol. 2003, 38, 223–231. https://doi.org/10.1080/1364253031000136358
Piazzi, L.; Balata, D. Invasion of alien macroalgae in different Mediterranean habitats. Biol. Invasions 2009, 11, 193–204. https://doi.org/10.1007/s10530-008-9224-3
Piazzi, L.; Ceccherelli, G. Alpha and beta diversity in Mediterranean macroalgal assemblages: relevancy and type of effect of anthropogenic stressors vs natural variability. Mar. Biol. 2020, 167, 32. https://doi.org/10.1007/s00227-019-3631-0
Piazzi, L.; Balata, D.; Ceccherelli, G.; Cinelli, F. Interactive effect of sedimentation and Caulerpa racemosa var. cylindracea invasion on macroalgal assemblages in the Mediterranean Sea. Estuar. Coast. Shelf Sci. 2005, 64, 467–474. https://doi.org/10.1016/j.ecss.2005.03.010
Piazzi, L.; Ceccherelli, G. Persistence of biological invasion effects: recovery of macroalgal assemblages after removal of Caulerpa racemosa var. cylindracea. Estuar. Coast. Shelf Sci. 2006, 68, 455–461. http://dx.doi.org/10.1016/j.ecss.2006.02.011
Piazzi, L.; Ceccherelli, G.; Cinelli, F. Threat to macroalgal diversity: effects of the introduced green alga Caulerpa racemosa in the Mediterranean. Mar. Ecol. Prog. Ser. 2001, 210, 149–159. https://doi.org/10.3354/meps210149
Piazzi, L.; Balata, D.; Foresi, L.; Cristaudo, C.; Cinelli, F. Sediment as a constituent of Mediterranean benthic communities dominated by Caulerpa racemosa var. cylindracea. Sci. Mar. 2007, 71, 129–135. https://doi.org/10.3989/scimar.2007.71n1129
Pica, D.; Bloecher, N.; Dell’Anno, A.; Bellucci, A.; Pinto, T.; Pola, L.; Puce, S. Dynamics of a biofouling community in finfish aquaculture: a case study from the South Adriatic Sea. Biofouling 2019, 35, 696–709. https://doi.org/10.1080/08927014.2019.1652817
Pinnegar, J.K.; Tomczak, M.T.; Link, J.S. How to determine the likely indirect food-web consequences of a newly introduced non-native species: A worked example. Ecol. Modell. 2014, 272, 379–387. https://doi.org/10.1016/j.ecolmodel.2013.09.027
Pusceddu, A.; Fraschetti, S.; Scopa, M.; Rizzo, L. Danovaro, R. Meiofauna communities, nematode diversity and C degradation rates in seagrass (Posidonia oceanica L.) and unvegetated sediments invaded by the algae Caulerpa cylindracea (Sonder). Mar. Environ. Res. 119: 88–99, https://doi.org/10.1016/j.marenvres.2016.05.015
Rizzo, L.; Pusceddu, A.; Stabili, L.; Alifano, P.; Fraschetti, S. Potential effects of an invasive seaweed (Caulerpa cylindracea, Sonder) on sedimentary organic matter and microbial metabolic activities. Sci. Rep. 2017, 7, 12113. https://doi.org/10.1038/s41598-017-12556-4
Rizzo, L.; Pusceddu, A.; Bianchelli, S.; Fraschetti, S. Potentially combined effect of the invasive seaweed Caulerpa cylindracea (Sonder) and sediment deposition rates on organic matter and meiofaunal assemblages. Mar. Environ. Res. 2020, 159, 104966. https://doi.org/10.1016/j.marenvres.2020.104966
Rueda, J.L.; Gofas, S.; Aguilar, R.; de la Torriente, A.; García Raso, J.E.; Lo Iacono, C.; Luque, Á.A.; Marina, P.; Mateo-Ramírez, Á.; Moya-Urbano, E. et al. Benthic Fauna of Littoral and Deep-Sea Habitats of the Alboran Sea: A Hotspot of Biodiversity. In: Alboran Sea - Ecosystems and Marine Resources. Báez, J.C., Vázquez, J.T., Eds.; Publisher: Springer, Cham, Germany, 2021, pp. 285–358. https:…
Safriel, U.N.; Sasson-Frostig, Z. Can colonizing mussel outcompete indigenous mussel? J. Exp. Mar. Biol. Ecol. 1988, 117, 211–226. https://doi.org/10.1016/0022-0981(88)90058-5
Sala, E.; Kizilkaya, Z.; Yildirim, D.; Ballesteros, E. Alien marine fishes deplete algal biomass in the eastern Mediterranean. PLoS ONE 2011, 6, e17356. https://doi.org/10.1371/journal.pone.0017356
Savva, I.; Chartosia, N.; Antoniou, C.; Kleitou, P.; Georgiou, A.; Stern, N.; Hadjioannou, L.; Jimenez, C.; Andreou, V.; Hall-Spencer, J.M.; Kletou, D. They are here to stay: the biology and ecology of lionfish (Pterois miles) in the Mediterranean Sea. J. Fish Biol. 2020, 97, 148–162, https://doi.org/10.1111/jfb.14340
Saygu, İ.; Heymans, J.J.; Fox, C.J.; Özbilgin, H.; Eryaşar, A.R.; Gökçe, G. The importance of alien species to the food web and bottom trawl fisheries of the Northeastern Mediterranean, a modelling approach. J. Marine Syst. 2020, 202, 103253. https://doi.org/10.1016/j.jmarsys.2019.103253
Serrano, E.; Coma, R.; Ribes, M. A phase shift from macroalgal to coral dominance in the Mediterranean. Coral Reefs 2012, 31, 1199, https://doi.org/10.1007/s00338-012-0939-3
Sghaier, Y.R.; Zakhama-Sraieb, R.; Charfi-Cheikhrouha, F. Effects of the invasive seagrass Halophila stipulacea on the native seagrass Cymodocea nodosa. In: Proceedings of the 5th Mediterranean Symposium on Marine Vegetation 2014, Portorož, Slovenia, 27-28 October, pp 167-171
Schaffelke, B.; Hewitt, C.L. Impacts of introduced seaweeds. Bot. Mar. 2007, 50, 397–417. http://dx.doi.org/10.1515/BOT.2007.044
Sureda, A.; Box, A.; Terrados, J.; Deudero, S.; Pons, A. Antioxidant response of the seagrass Posidonia oceanica when epiphytized by the invasive macroalgae Lophocladia lallemandii. Mar. Environ. Res. 2008, 66, 359–363. http://dx.doi.org/10.1016/j.marenvres.2008.05.009
Tsiamis, K. Alien macroalgae in the sublittoral zone of the Greek coasts. PhD Thesis 2012, National and Kapodistrian University of Athens, Athens, Greece, 335 pp
Yeruham, E.; Shpigel, M.; Abelson, A.; Rilov, G. Ocean warming and tropical invaders erode the performance of a key herbivore. Ecology 2020, 101, e02925. https://doi.org/10.1002/ecy.2925
Zanolla, M.; Carmona, R.; De La Rosa, J.; Altamirano, M Structure and temporal dynamics of a seaweed assemblage dominated by the invasive lineage 2 of Asparagopsis taxiformis (Bonnemaisoniaceae, Rhodophyta) in the Alboran Sea. Mediterr. Mar. Sci. 2018, 19, 147–155, https://doi.org/10.12681/mms.1892
Žuljević, A.; Thibaut, T.; Despalatović, M.; Cottalorda, J.M.; Nikolić, V.; Cvitković, I.; Antolić, B. Invasive alga Caulerpa racemosa var. cylindracea makes a strong impact on the Mediterranean sponge Sarcotragus spinosulus. Biol. Invasions 2011, 13, 2303. https://doi.org/10.1007/s10530-011-0043-6
